# Supplementary material for: A Systematic Literature Review of the Effectiveness of CDK 4/6 Inhibitors for First-Line Treatment of HR+/HER2− Advanced/Metastatic Breast Cancer: A Comparison of Real-World Evidence
Source: Cancers (Basel). 2026 Jul 22;18(14):2362. doi: 10.3390/cancers18142362 (PMC13406782; doi:10.3390/cancers18142362)
Supplement: Supplementary file 1 [file cancers-18-02362-s001.zip]

Archive with 4 entries (4 files):
- cancers-4382851-supplementary.pdf
- ESMO GROW.xlsx
- ISPOR Questionnaire.xlsx
- Newcastle-Ottawa Scale.xlsx
