# Supplementary material for: A Systematic Literature Review of the Effectiveness of CDK 4/6 Inhibitors for First-Line Treatment of HR+/HER2− Advanced/Metastatic Breast Cancer: A Comparison of Real-World Evidence
Source: Cancers (Basel). 2026 Jul 22;18(14):2362. doi: 10.3390/cancers18142362 (PMC13406782; doi:10.3390/cancers18142362)
Supplement: Supplementary file 1 [file cancers-18-02362-s001.zip › ISPOR Questionnaire.xlsx]

## Sheet: ISPOR Questionnaire
	ISPOR Questionnaire for observational studies
															**>10% lost to follow-up = inadequate rate of follow-up for RWE studies.							*12 months follow-up deemed adequate.
	Ref id #	1st Author	Year	Trial/Study Name	Relevance					Credibility									Data					Analyses				Reporting								Interpretation					Conflicts of Interest
					is the population relevant?	Are any relevant interventions missing?	Are the outcomes relevant?	Is the context (setting and practice patterns applicable?)	Comments	Were the study hypotheses or goals pre-specified a priori?	If one or more comparison groups were used were they concurrent comparators or did they justify the use of historical comparison group(s)?	Was there evidence that a formal study protocol including an analysis plan was specified prior to executing the study?	Were sample size and statistical power to detect differences addressed?	Was a study design employed to minimize or account for confounding?	Was the follow-up period of sufficient duration to detect differences addressed?	Were the sources, criteria, and methods for selecting participants appropriate to address the study questions / hypotheses?	Were the study groups selected so that comparison groups would be sufficiently similar to each other (e.g. either by restriction or recruitment based upon the same indications for treatment)?	Comments	Were the data sources sufficient to support the study?	Was exposure defined and measured in a valid way?	Were the primary outcomes defined and measured in a valid way?	Was the follow-up time similar among comparison groups or were the differences in follow-up accounted for in the analyses?	Comments	Was there a thorough assessment of potential measured and unmeasured confounders?	Were analyses of subgroups or interaction effects reported for comparison groups?	Were sensitivity analyses performed to assess the effect of key assumptions or definitions on outcomes?	Comments	Was the number of individuals screened or selected at each stage of defining the final sample reported?	Were the descriptive statistics of the study participants adequately reported?	Did the authors describe the key components of their statistical approaches?	Were confounder-adjusted estimates of treatment effects reported?	Did the authors describe the statistical uncertainty of their findings?	Was the extent of missing data reported?	Were absolute and relative measures of treatment effect reported?	Comments	Were the results consistent with prior known information or if not was an adequate explanation provided?	Are the observed treatment effects considered clinically meaningful?	Are the conclusions supported by the data and analysis presented?	Was the impact of unmeasured confounding discussed?	Comments	Were there any potential conflicts of interest?	If there were potential conflicts of interest, were steps taken to address these?	Comments	Overall Credibility
	3810	Kahraman	2023	NA	Yes	No	Yes	Yes	Compares ribo and palbo	Yes	Yes	Yes	No	No	No	Yes	Yes		Yes	Yes	Yes	Yes		No	Yes	No		Yes	Yes	Yes	No	Yes	Yes	Yes		Yes	Yes	Yes	Yes		No	Yes	See conflicts of interest section	Sufficient
	4112	Cejuela, M., Gil-Torralvo, A., Castilla, M. A., Dominguez-Cejudo, M. A., Falcon, A., Benavent, M., Molina-Pinelo, S., Ruiz-Borrego, M., Salvador Bofill, J.	2023	Abemaciclib, Palbociclib, and Ribociclib in Real-World Data: A Direct Comparison of First-Line Treatment for Endocrine-Receptor-Positive Metastatic Breast Cancer	Yes	No	Yes	Yes	No data available on dosing and/or treatment duration.	Yes	Yes	Yes	Yes	No	No	Yes	Yes	Study accurately answers the question it is designed or intended to answer according to the study design and conduct of the study	Yes	Yes	Yes	Yes	42 months of retrospective follow up	No	Yes	No	No univariate or multivariate analyses or matching	Yes	Yes	Yes	No	Yes	No	Yes	Survival analyses were performed using the Kaplan-Meier method and compared with log-rank or Breslow tests. Hazard ratios and 95% confidence intervals for PFS were estimated from the Cox proportional hazards model.	Yes	Yes	Yes	Yes	This study was limited by its retrospective nature.	Yes	Yes	See conflicts of interest section	Sufficient
	4132	Buller, W., Pallan, L., Chu, T., Khoja, L.	2023	CDK4/6 inhibitors in metastatic breast cancer, a comparison of toxicity and efficacy across agents in a real-world dataset	Yes	No	Yes	Yes	No data available on dosing and/or treatment duration.	Yes	Yes	No	Yes	No	No	Yes	Yes	Analysis plan not detailed enough to allow readers to adequately assess what was planned and what was not	Yes	Yes	Yes	No	Follow-up NR	No	No	No	No univariate or multivariate analyses or matching	Yes	Yes	No	No	Yes	No	No	No information provided	Yes	Yes	No	No	Descriptive analysis only	No	No	See conflicts of interest section	Sufficient
	4506	Tang, H., Yeo, D., De Souza, K., Ahmad, O., Shafiq, T., Ofor, O., Anand, A., Karim, S., Khan, S., Madhusudan, S.	2023	Clinical Impact of CDK4/6 Inhibitors in De Novo or PR- or Very Elderly Post-Menopausal ER+/HER2- Advanced Breast Cancers	Yes	No	Yes	Yes	No data available on dosing and/or treatment duration.	Yes	Yes	Yes	Yes	No	No	Yes	Yes	Study accurately answers the question it is designed or intended to answer according to the study design and conduct of the study	Yes	Yes	Yes	Yes	Median follow-up of 49.5 months	No	Yes	No	No univariate or multivariate analyses or matching	No	Yes	Yes	No	Yes	No	Yes	Overall survival (OS) and progression-free survival (PFS) rates were determined using the Kaplan–Meier curves. p-values of less than 0.05 were considered statistically significant. Hazard ratios and 95% confidence intervals were calculated using the Cox proportional hazard model. Survival curves were compared using the log-rank test among different groups of patients.	Yes	Yes	Yes	Yes	A major limitation is that it is not a controlled trial, and caution should be exercised before drawing comparative conclusions.	No	No	See conflicts of interest section	Sufficient
	4986	Yildirim	2024	TOG Study	Yes	No	Yes	Yes	Abema not included	Yes	Yes	Yes	No	Yes	Yes	No	Yes		No	No	No	Yes		Yes	Yes	No		No	Yes	Yes	Yes	Yes	No	Yes		Yes	Yes	Yes	Yes		No	Yes	See conflicts of interest section	Sufficient
	4987	Yildrim	2024	Yildrim 2024	Yes	No	Yes	Yes	Abema not included	No	Yes	No	No	No	Yes	No	Yes		No	No	No	Yes		No	Yes	Yes		No	Yes	Yes	No	Yes	No	Yes		Yes	Yes	Yes	No		No	Yes	See conflicts of interest section	Sufficient
	5630	Coutinho-Almeida	2024	Coutinho-Almeida 2024	Yes	No	Yes	Yes	Abema not included	Yes	Yes	Yes	Yes	Yes	No	Yes	No		Yes	Yes	Yes	Yes		Yes	Yes	Yes		No	Yes	Yes	Yes	Yes	No	Yes		Yes	Yes	Yes	Yes		No	Yes	See conflicts of interest section	Sufficient
	5893	Skocilic	2024	Skocilic 2024	Yes	No	Yes	Yes	All 3	No	Yes	No	No	No	No	Yes	Yes		Yes	Yes	Yes	No		No	Yes	No		No	Yes	Yes	No	Yes	No	Yes		Yes	Yes	Yes	Yes		No	Yes	See conflicts of interest section	Sufficient
	6138	Dajsakdipon	2024	Dajsakdipon 2024	Yes	No	Yes	Yes	Missing abema	Yes	Yes	Yes	No	Yes	No	No	Yes		No	No	No	Yes		Yes	Yes	Yes		Yes	Yes	Yes	Yes	Yes	No	Yes		Yes	Yes	Yes	Yes		No	Yes	See conflicts of interest section	Sufficient
	6334	Thill	2024	OPAL registry	Yes	No	Yes	Yes	Compares ribo and palbo	Yes	Yes	Yes	No	Yes	Yes	Yes	Yes		Yes	Yes	Yes	Yes		Yes	Yes	Yes		Yes	Yes	Yes	Yes	Yes	Yes	Yes		Yes	Yes	Yes	Yes		Yes	Yes	See conflicts of interest section	Sufficient
	6431	Oner	2024	NA	Yes	No	Yes	Yes	Compares ribo and palbo	Yes	Yes	Yes	No	Yes	Yes	Yes	Yes		Yes	Yes	Yes	Yes		Yes	Yes	Yes		Yes	Yes	Yes	Yes	Yes	No	Yes		Yes	Yes	Yes	Yes		No	Yes	See conflicts of interest section	Sufficient
	6522	Karhan	2024	NA	Yes	No	Yes	Yes	Compares ribo and palbo	Yes	Yes	Yes	Yes	Yes	Yes	Yes	Yes		Yes	Yes	Yes	Yes		Yes	Yes	Yes		Yes	Yes	Yes	Yes	Yes	No	Yes		Yes	No	Yes	Yes		No	Yes	See conflicts of interest section	Sufficient
	6590	Gehrchen	2024	NA	Yes	No	Yes	Yes	Palbo, ribo and abema	Yes	Yes	Yes	No	Yes	Yes	Yes	Yes		Yes	Yes	Yes	Yes		Yes	Yes	Yes		Yes	Yes	Yes	Yes	Yes	No	Yes		Yes	Yes	Yes	Yes		Yes	Yes	See conflicts of interest section	Sufficient
	6637	Chen	2024	NCT06344780/YOUNGBC-31	Yes	No	Yes	Yes	Compares palbo and abema	Yes	Yes	Yes	No	Yes	Yes	Yes	Yes		Yes	Yes	Yes	Yes		Yes	Yes	Yes		Yes	Yes	Yes	Yes	Yes	Yes	Yes		Yes	Yes	Yes	Yes		No	Yes	See conflicts of interest section	Sufficient
	309	Guliyev, M.	2025	NA	Yes	No	Yes	Yes	Compares ribo and palbo	Yes	Yes	Yes	No	Yes	Yes	Yes	Yes		Yes	Yes	Yes	Yes		Yes	Yes	No		Yes	Yes	Yes	Yes	Yes	Yes	Yes		Yes	Yes	Yes	Yes		No	Yes	See conflicts of interest section	Sufficient
	342	Inci, B. K.	2025	NA	Yes	No	Yes	Yes	Compares ribo and palbo	Yes	Yes	Yes	No	Yes	No	Yes	Yes		Yes	Yes	Yes	Yes		Yes	Yes	No		Yes	Yes	Yes	Yes	Yes	No	Yes		Yes	No	Yes	Yes		No	Yes	See conflicts of interest section	Sufficient
	540	Provenzano, L.	2025	PALMARES-2	Yes	No	Yes	Yes	Palbo, ribo and abema	Yes	Yes	Yes	No	Yes	Yes	Yes	Yes		Yes	Yes	Yes	Yes		Yes	Yes	Yes		Yes	Yes	Yes	Yes	Yes	Yes	Yes		Yes	Yes	Yes	Yes		Yes	Yes	See conflicts of interest section	Sufficient
	563	Rugo, H. S.	2025	P-VERIFY	Yes	No	Yes	Yes	Palbo, ribo and abema	Yes	Yes	Yes	No	Yes	No	Yes	Yes		Yes	Yes	Yes	No		Yes	Yes	Yes		Yes	Yes	Yes	Yes	Yes	No	Yes		Yes	No	Yes	Yes		Yes	Yes	See conflicts of interest section	Sufficient
	694	Yoshinami, T.	2025	UMIN000051975	Yes	No	Yes	Yes	Compares palbo and abema	Yes	Yes	Yes	Yes	No	No	Yes	Yes		Yes	Yes	Yes	Yes		No	Yes	No		Yes	Yes	Yes	No	Yes	No	Yes		Yes	Yes	Yes	Yes		Yes	Yes	See conflicts of interest section	Sufficient
	633	Tolosa, P.	2025	CDK-PREDICT study	Yes	No	Yes	Yes	Palbo, ribo and abema	Yes	Yes	Yes	Yes	Yes	No	Yes	Yes		Yes	Yes	Yes	Yes		Yes	Yes	No		Yes	Yes	Yes	Yes	Yes	No	Yes		Yes	Yes	Yes	Yes		Yes	Yes	See conflicts of interest section	Sufficient
	1132	Rugo, H. S.	2025	P-VERIFY	Yes	No	Yes	Yes	Palbo, ribo and abema	Yes	Yes	Yes	No	Yes	No	Yes	Yes		Yes	Yes	Yes	No		Yes	Yes	Yes		Yes	Yes	Yes	Yes	Yes	No	Yes		Yes	No	Yes	Yes		Yes	Yes	See conflicts of interest section	Sufficient
	End of Page
