# Supplementary material for: A Systematic Literature Review of the Effectiveness of CDK 4/6 Inhibitors for First-Line Treatment of HR+/HER2− Advanced/Metastatic Breast Cancer: A Comparison of Real-World Evidence
Source: Cancers (Basel). 2026 Jul 22;18(14):2362. doi: 10.3390/cancers18142362 (PMC13406782; doi:10.3390/cancers18142362)
Supplement: Supplementary file 1 [file cancers-18-02362-s001.zip › Newcastle-Ottawa Scale.xlsx]

## Sheet: NOS Cohort Study Assessment
Newcastle-Ottawa Non-Randomised Study Assessment Tool - Cohort Studies
												*12 months follow-up deemed adequate.	**>10% lost to follow-up = inadequate rate of follow-up for RWE studies.
Ref id #	1st Author	Year		Selection					Comparability		Outcome				Selection				Comparability	Outcome			Overall Rating
			Trial/Study Name	1) Representativeness of exposed cohort	2) Selection of the non-exposed Cohort	3) Ascertainment of exposure	4) Demonstration that the outcome of interest was not present at the start of the study	Notes on selection	1) Comparability of the cohorts on the basis of design or analysis	Notes on comparability	1) Assessment of outcome	2) Was the follow-up long enough for outcomes to occur?	3) Adequacy of follow-up of cohorts	Notes on outcome	1) Representativeness of Exposed Cohort	2) Selection of the Non-Exposed Cohort	3) Ascertainment of Exposure	4) Demonstration that the outcome of interest was not present at the start of the study	1) Comparability of the cohorts on the basis of design or analysis	1) Assessment of outcome	2) Was the follow-up long enough for outcomes to occur?	3) Adequacy of follow-up of cohorts
3810	Kahraman	2023	NA	a) truly representative of the average in the community	a) drawn from the same community as the exposed cohort	a) secure record (eg surgical records)	a) yes	Multicenter retrospective observational study. 46 different medical oncology centers in Turkey	c) no multivariate analyses or matching	No propensity-score matching or multivariate analysis, though univariate analysis was used to assess confounders (e.g. age group, PR status, HER2 status, presence of bone or visceral metastases, palliative mastectomy during treatment or menopausal status)	b) record linkage	b) no	a) complete follow-up - all subjects accounted for	Median follow-up was 10.8 (95% CI: 9.9–11.5) months. Patients who were alive and progression-free at the last follow-up were censored.	1	1	1	1		1		1	6
4112	Cejuela, M., Gil-Torralvo, A., Castilla, M. A., Dominguez-Cejudo, M. A., Falcon, A., Benavent, M., Molina-Pinelo, S., Ruiz-Borrego, M., Salvador Bofill, J.	2023	NA	b) somewhat representative of the average in the community	a) drawn from the same community as the exposed cohort	a) secure record (eg surgical records)	a) yes	We selected patients diagnosed with endocrine-receptor-positive and HER2-negative breast cancer who were treated with all three CDK4/6i as first-line therapy at a reference center	a) study controls for	See section 4.2	a) independent blind assessment	a) yes, follow-up was at least long enough for outcomes to occur	d) no statement	42 months of retrospective follow up	1	1	1	1	1	1	1		7
4132	Buller, W., Pallan, L., Chu, T., Khoja, L.	2023	NA	b) somewhat representative of the average in the community	a) drawn from the same community as the exposed cohort	a) secure record (eg surgical records)	a) yes	A retrospective study was performed at our tertiary referral centre evaluating patients on a CDK4/6 inhibitor for MBC between July 2017 and December 2021.	c) No univariate or multivariate analyses or matching		a) independent blind assessment	c) NA	d) no statement	Follow-up NR	1	1	1	1		1			5
4506	Tang, H., Yeo, D., De Souza, K., Ahmad, O., Shafiq, T., Ofor, O., Anand, A., Karim, S., Khan, S., Madhusudan, S.	2023	NA	b) somewhat representative of the average in the community	a) drawn from the same community as the exposed cohort	a) secure record (eg surgical records)	a) yes	This retrospective clinical audit study was undertaken at Nottingham University Hospitals	a) study controls for	See section 2.5	a) independent blind assessment	a) yes, follow-up was at least long enough for outcomes to occur	d) no statement	Median follow-up of 49.5 months	1	1	1	1	1	1	1		7
4986	Yildirim	2024	TOG Study	b) somewhat representative of the average in the community	a) drawn from the same community as the exposed cohort	d) no description	a) yes	Our retrospective multicenter study included patients diagnosed with premenopausal HR-positive, HER2- negative metastatic breast cancer who received palbociclib or ribociclib with ET (aromatase inhibitor or fulvestrant and ovarian suppression therapy) in first- line treatment. The patients treated at 29 different centers between 2019 and 2023 were included.	a) and b)	Factors influencing progression-free survival were evaluated through Kaplan-Meier analysis. Survival times were reported with medians and 95% confidence intervals (CI). Factors statistically significant (p<0.005) in Kaplan-Meier analysis were included in univariate and multivariate analyses.	d) no description	a) yes, follow-up was at least long enough for outcomes to occur	d) no statement	The median follow-up duration was 21.46 months.	1	1		1	2		1		6
4987	Yildirim	2024	Yildirim 2024	a) truly representative of the average in the community	a) drawn from the same community as the exposed cohort	d) no description	a) yes	Our study was a multicenter, retrospective analysis including female patients diagnosed with advanced stage HR-positive, HER2-negative breast cancer. Patients receiving a combination therapy containing palbociclib or ribociclib were included in the study.	c) no univariate or multivariate analyses or matching	The Kaplan–Meier method was employed to evaluate the cumulative survival rates of patients with breast cancer. P values <.05 were considered statistically significant.	d) no description	a) yes, follow-up was at least long enough for outcomes to occur	d) no statement	The median follow-up period was approximately 20.33 ± 0.98 months.	1	1		1			1		4
5630	Coutinho-Almeida	2024	Coutinho-Almeida 2024	b) somewhat representative of the average in the community	a) drawn from the same community as the exposed cohort	a) secure record (eg surgical records)	a) yes	This retrospective study was designed in 2022. The study aimed to evaluate the clinical benefit and long-term survival of patients with HR+/HER2- that started treatment with CDK4/6 inhibitors plus endocrine therapy in different lines of treatment between the 14th of March 2017 and the 31st of December 2021. All data were collected from medical and administrative records from baseline to last visi…	a) and b)	Adjusting for variables like stage, visceral metastasis, age, and treatment line . Propensity score weights were implemented to achieve a more robust comparison between the two groups of CDK4/6i.	b) record linkage	a) yes, follow-up was at least long enough for outcomes to occur	d) no statement	Different lines of treatment between the 14th of March 2017 and the 31st of December 2021. The follow-up period was set until June 2022.	1	1	1	1	2	1	1		8
5893	Skocilic	2024	Skocilic 2024	b) somewhat representative of the average in the community	a) drawn from the same community as the exposed cohort	a) secure record (eg surgical records)	a) yes	Single centre study from croatia	a) and b)	Survival analyses were conducted using the Kaplan–Meier test, while univariate and multivariate analyses were performed using the Cox proportional hazard model. Multivariate analyses took into consideration the values which were found to be statistically significant in univariate analyses; specific factors that are adjusted for are not mentioned.	a) independent blind assessment	c) NA	c) lost to follow up > 10	Median follow-up time not reported. 29 patients without a documented further line of treatment in our institution, exhibited a median OS of 0.1 years (95% CI 0.08–0.3) from the end of CDK4/6 therapy to death or loss of contact = 18%	1	1	1	1	2	1			7
6138	Dajsakdipon	2024	Dajsakdipon 2024	a) truly representative of the average in the community	a) drawn from the same community as the exposed cohort	d) no description	a) yes	Multicenter retrospective cohort study was conducted across six medical institutions/centers in Thailand.	a) and b)	Propensity scores for AI with palbociclib vs. AI with ribociclib were estimated using a logistic regression model based on clinically selected covariates, including age, ECOGPS, de novo metastasis, visceral metastasis, and level of estrogen receptor (ER) expression (< 50% or ≥ 50%).	d) no description	a) yes	d) no statement	Median follow-up time was 29 months	1	1		1	2		1		6
6334	Thill	2024	OPAL registry	a) truly representative of the average in the community	a) drawn from the same community as the exposed cohort	a) secure record (eg surgical records)	a) yes	OPAL started in 2017 and is an ongoing, open, prospective observational, longitudinal multi-center cohort study (clinical registry) in Germany.	a) and b)	Inverse probability of treatment weighting (IPTW) using stabilized propensity score weights was used to adjust for confounding in the two treatment groups	b) record linkage	a) yes	b) subjects lost to follow-up unlikely to introduce bias - small number lost <10%	Follow-up is until death or up to 5 years; no median follow-up duration was reported . Patients alive or lost to follow-up were censored at last contact = 3.2%	1	1	1	1	2	1	1	1	9
6431	Oner	2024	NA	b) somewhat representative of the average in the community	a) drawn from the same community as the exposed cohort	a) secure record (eg surgical records)	a) yes	Single-center study from Turkey	a) and b)	The chi-square test was used to compare the categorical data of two independent groups. PFS was calculated using the Kaplan-Meier method. Independent prognostic factors were determined by Cox Regression modeling, with the factors found to be statistically significant (p < 0.05) by Kaplan Meier and log-rank test. All tests were performed two-way, and a p-value of < 0.05 was considered statisticall…	b) record linkage	a) yes	c) lost to follow up < 10% but no description of those lost is provided	Median follow-up was 25.3 months (95% CI; 22.56–28.03) in entire patient population; The median follow-up time was 25.2 months (95% CI; 20.9–29.6) in symptomatic patients and 25.3 months (95% CI; 21.4–29.2) in asymptomatic patients (p = 0.363). No description regarding patients lost to follow-up (n=2)	1	1	1	1	2	1	1		8
6522	Karhan	2024	NA	a) truly representative of the average in the community	a) drawn from the same community as the exposed cohort	a) secure record (eg surgical records)	a) yes	Retrospective, multicenter, real-world study included 205 patients from four medical institutions in Turkey.	a) and b)	Median progression-free survival (mPFS) was estimated using the Kaplan-Meier method, and factors associated with mPFS were analyzed using Cox regression... The Cox proportional hazards model was used to calculate hazard ratios (HRs). First, risk factors for PFS analyzed in univariate analysis with enter model, factors with statistical significance than analyzed with multivariate analysis. Univari…	b) record linkage	a) yes	d) no description	Median follow-up was 15.6 (1.8–45) months. No description regarding patients lost to follow-up	1	1	1	1	2	1	1		8
6590	Gehrchen	2024	NA	a) truly representative of the average in the community	a) drawn from the same community as the exposed cohort	a) secure record (eg surgical records)	a) yes	Data collection utilized the Danish Breast Cancer Group (DBCG) database for recurrent BC, encompassing nationwide data from oncology departments. The cohort came to consist of 2069 patients.	a) and b)	Adjusted for age, sites of metastases, endocrine backbone and endocrine sensitity in the multivariable analysis	b) record linkage	a) yes	d) no description	Disease progression was verified by the individual clinicians at the oncology departments and included clinical, radiological, and biochemical measures. Overall median follow-up was 45.7 months (95% CI: 44.3–47.5) No description of lost to follow-up	1	1	1	1	2	1	1		8
6637	Chen	2024	NCT06344780/YOUNGBC-31	a) truly representative of the average in the community	a) drawn from the same community as the exposed cohort	a) secure record (eg surgical records)	a) yes	Medical records of patients diagnosed with HR+/HER2− MBC were retrospectively assessed in seven institutions in China	a) and b)	Independent prognostic factors for rwPFS were obtained by univariate and multivariate Cox regression analysis. Propensity score matching (PSM) using the nearest neighbor matching with a caliper of 0.2 was performed to control the confounding factors and determine the robustness of the primary results. The following variables were considered in the matching: age, menstrual status, DFI, T stage, no…	b) record linkage	a) yes	a) complete follow-up - all subjects accounted for	Median follow-up was 21.8 months. Patients with loss to follow-up were censored	1	1	1	1	2	1	1	1	9
309	Guliyev, M.	2025	NA	a) truly representative of the average in the community	a) drawn from the same community as the exposed cohort	a) secure record (eg surgical records)	a) yes	Multicenter, retrospective study included 351 patients from four oncology clinics; clinicopathological data collected on patients from databases and medical records.	a) and b)	Univariate and multivariate Cox proportional hazards regression analyses carried out to assess the impact of factors on OS and PFS. Factors: Age (≥65 vs. <65 years) Menopausal status (pre vs. post) BMI (≥30 vs. <30 kg/m²) Ki-67 (≥20 vs. <20%) Tumor grade (3 vs. 1–2) HER-2 status (zero vs. low) Progesterone receptor (high vs. low) Metastatic disease status (recurrent vs. de novo) Hormonal status (…	b) record linkage	a) yes	a) complete follow-up - all subjects accounted for	Median follow-up time was 25.2 (range: 1.5–82.6) months. Patients who did not experience progression were censored at their last follow-up visit… Patients who were still alive were censored from the date of analysis…	1	1	1	1	2	1	1	1	9
342	Inci, B. K.	2025	NA	b) somewhat representative of the average in the community	a) drawn from the same community as the exposed cohort	a) secure record (eg surgical records)	a) yes	First-line setting at Dr. Abdurrahman Yurtaslan Ankara Oncology Hospital	a) and b)	Both univariate and multivariate analyses (Cox regression analysis). Factors: Age, ECOG, Comorbidity, Menopausal status, Metastatic status, Metastatic site, CDK4/6 Treatment option, CDK4/6 combination, Histology	b) record linkage	a) yes	d) no description	No description for patient loss to follow-up. Median follow-up period of the patients was 30(CI 95%:25-32) months	1	1	1	1	2	1	1		8
540	Provenzano, L.	2025	PALMARES-2	a) truly representative of the average in the community	a) drawn from the same community as the exposed cohort	a) secure record (eg surgical records)	a) yes	Multicenter, retrospective, observational, EHRs, 18 participating Italian centers	a) and b)	multivariable Cox regression models and inverse probability of treatment weighting (IPTW) adjustment to balance clinicopathological characteristics among the three CDK4/6i patient cohorts. Factors: CDK4/6I, Age (per 5 year increase), ECOG PS, Histology, ER/PgR/Ki-67/HER2 expression, De novo metastatic disease, menopausal status, liver/bone/lung metastatsis, endocrine sensitive/resistant	b) record linkage	a) yes	a) complete follow-up - all subjects accounted for	Median patient follow-up was 31.3 months (IQR 16.9-49.8 months). Patients with missing data about the date of their last follow-up, disease progression and death were excluded from the analysis.	1	1	1	1	2	1	1	1	9
563	Rugo, H. S.	2025	P-VERIFY	a) truly representative of the average in the community	a) drawn from the same community as the exposed cohort	a) secure record (eg surgical records)	a) yes	US nationwide database study. Database included >721 000 patientswith breast cancer, originating from ~280 cancer clinics (~800 sites of care)	a) and b)	The sIPTW method was employed to balance baseline demographic and clinical characteristics between treatment groups. A multivariable multinomial logistic regression model was used to compute propensity scores (i.e. treatment probabilities). Variables used in the estimation of propensity scores were age, sex, race, practice type, ECOG performance status, disease stage at initial diagnosis, viscera…	b) record linkage	a) yes	d) no description	No description for patient loss to follow-up. Median follow-up duration was 33.0, 16.2 and 21.4 months for the palbociclib, ribociclib and abemaciclib + AI groups, respectively.	1	1	1	1	2	1	1		8
694	Yoshinami, T.	2025	UMIN000051975	a) truly representative of the average in the community	a) drawn from the same community as the exposed cohort	a) secure record (eg surgical records)	a) yes	Multicenter observational study, anonymized data were collected, via an electronic data capture system, from 40 participating institutions with breast cancer or medical oncology specialists across Japan	c) no univariate or multivariate analyses or matching	Analyses of survival outcomes by post-CDK4/6i therapy were not adjusted for cofounding factors	b) record linkage	a) yes	d) no description	Median follow-up was 32.5 (range 2.5–101.0) months. No description for patient loss to follow-up. “Figure 1 patient flow diagram shows that excluded patients were not included in the "full analysis set"” – In Figure 1, excluded patients were not lost to follow-up. They were excluded based on predefined criteria, likely before meaningful follow-up began.	1	1	1	1		1	1		6
633	Tolosa, P.	2025	CDK-PREDICT study	a) truly representative of the average in the community	a) drawn from the same community as the exposed cohort	a) secure record (eg surgical records)	a) yes	Multicentric, ambispective and observational cohort study conducted six Spanish hospitals	a) and b)	Uni- and multivariable Cox proportional hazard regression models were used to examine the association between the PAM50 IS, PFS and OS. PAM50 was analyzed separately in two ways: as luminal vs. non-luminal subtypes and by each of the five subtypes individually, using lumA as the reference	b) record linkage	a) yes	d) no description	No description for patient loss to follow-up. The median follow-up was 38.5 months (interquartile range: 26.5 – 53.8 months)	1	1	1	1	2	1	1		8
1132	Rugo, H. S.	2025	P-VERIFY	a) truly representative of the average in the community	a) drawn from the same community as the exposed cohort	a) secure record (eg surgical records)	a) yes	US nationwide database study. Database included >721 000 patientswith breast cancer	a) and b)	rwPFS was compared both before (unadjusted analysis) and after stabilized inverse probability of treatment weighting (sIPTW; primary analysis), which was implemented to balance baseline demographic and clinical characteristics between treatment groups. The sIPTW method used propensity scores, which were estimated via a multivariable multinomial logistic regression model that incorporated the foll…	b) record linkage	a) yes	d) no description	No description for patient loss to follow-up. In each treatment group, arithmetic median duration of follow-up remained consistent before and after sIPTW, at 33 months in the palbociclib group, ∼16 months in the ribociclib group, and ∼21 months in the abemaciclib group.	1	1	1	1	2	1	1		8

## Sheet: NOS Options and Inputs
	NOS Options and Inputs
	NOS: Cohort Studies
		Variables	Description	Reference
	Patient description
	Most important controlled factor
	Second most important controlled factor
	Adequate follow-up period length
	Acceptable follow-up threshold (%)
	Selection				Comparability	Outcome
	1) Representativeness of Exposed Cohort	2) Selection of the Non-Exposed Cohort	3) Ascertainment of Exposure	4) Demonstration that the outcome of interest was not present at the start of the study	1) Comparability of the cohorts on the basis of design or analysis	1) Assessment of outcome	2) Was the follow-up long enough for outcomes to occur?	3) Adequacy of follow-up of cohorts
	a) truly representative of the average in the community	a) drawn from the same community as the exposed cohort	a) secure record (eg surgical records)	a) yes	a) study controls for	a) independent blind assessment	a) yes, follow-up was at least long enough for outcomes to occur	a) complete follow-up - all subjects accounted for
	b) somewhat representative of the average in the community	b) drawn from a different source	b) structured interview	b) no	b) study controls for any additional factor	b) record linkage	b) no	b) subjects lost to follow-up unlikely to introduce bias - small number lost - >",C12,"% follow-up, or description provided of those lost")
	c) selected group of patients eg nurses, volunteers	c) no description of the derivation of the non exposed cohort	c) written self report		a) and b)	c) self report	c) NA	c) follow-up rate <% and no description of those lost
	d) no description of the derivation of the cohort	NA	d) no description		c) No univariate or multivariate analyses or matching	d) no description		d) no statement
					NA
	NOS: Case-Control Studies
		Variables	Description	Reference
	Most important controlled factor
	Second most important controlled factor
	Selection				Comparability	Exposure
	1) Is the case definition adequate?	2) Representativeness of the cases	3) Selection of controls	4) Definition of controls	1) Comparability of cases and controls on the basis of the design or analysis	1) Ascertainment of exposure	2) Same method of ascertainment for cases and controls	3) Non-response rate
	a) yes, with independent validation	a) consecutive of obviously representative series of cases	a) community controls	a) no history of disease (endpoint)	a) study controls for	a) secure record (eg surgical records)	a) yes	a) same for both groups
	b) yes, eg record linkage or based on self reports	b) potential for selection biases or not stated	b) hospital controls	b) no description of source	b) study controls for any additional factor	b) structured interview where blind to case/control status	b) no	b) non respondents described
	c) no description		c) no description		a) and b)	c) interview not blinded to case/ control status		c) rate different and no designation
						d) written self report or medical record only
						e) no description
	NOS: Cross-Sectional Studies
		Variables	Description	Reference
	TBD
	TBD
	Selection				Comparability	Outcome
	1) Representatvieness of the cases	2) Sample Size	3) Non-Response Rate	4) Ascertainment of the screening/surveillance tool	1) The potential confounders were investigated by subgroup analysis or multivariable analysis	1) Ascertainment of outome	2) Statistical Test
	a) Truly representative of the HCC patients (consecutive or random sampling of cases)	a) Justified and satisfactory (≥ 400 HCC included)	a) The response rate is satisfactory (≥95%).	a) Validated screening/surveillance tool	a) The study investigates potential confounders	a) Independent blind assessment	a) The statistical test used to analyze the data is clearly described and appropriate
	b) Somewhat representative of the average in the HCC patients (non-random sampling)	b) Not justified (<400 HCC patients included)	b) The response rate is unsatisfactory (<95%), or no description	b) Non-validated screening/surveillance tool, but the tool is available or described	b) The study does not investigate potential confounders	b) Record linkage	b) The statistical test is not appropriate, not described or incomplete
	c) Selected demographic group of users			c) No description of the measurement tool		c) Self report
	d) No description of the sampling strategy					d) No description
	End of Page
